# Supplementary material for: Development of circulating isolates of Plasmodium falciparum is accelerated in Anopheles vectors with reduced reproductive output
Source: PLoS Negl Trop Dis. 2024 Jan 11;18(1):e0011890. doi: 10.1371/journal.pntd.0011890 (PMC10807765; doi:10.1371/journal.pntd.0011890)
Supplement: S2 Table — Effect of treatment (dsGFP vs dsEcR), oocyst number, egg number, and their interactions on oocyst size. In this model, treatment, oocyst number and egg number were considered as fixed effects whereas parasite isolate and mosquito ID were set as random effects. Significant effects are in bold. (XLSX) [file pntd.0011890.s006.xlsx]

## Sheet: Sheet1
S2 Table: Full-factor GLMM Output for An. gambiae.
	Chisq	Df	Pr(>Chisq)
treatment	8.77	1	0.003
log(egg_number + 1)	0.01	1	0.92
log(oocyst_number + 1)	5.02	1	0.025
treatment:log(egg_number + 1)	10.07	1	0.0014
treatment:log(oocyst_number + 1)	9.08	1	0.0025
log(egg_number + 1):log(oocyst_number + 1)	1.68	1	0.193
treatment:log(num_eggs + 1):log(oocyst + 1)	8.57	1	0.003
