# Supplementary material for: Development of circulating isolates of Plasmodium falciparum is accelerated in Anopheles vectors with reduced reproductive output
Source: PLoS Negl Trop Dis. 2024 Jan 11;18(1):e0011890. doi: 10.1371/journal.pntd.0011890 (PMC10807765; doi:10.1371/journal.pntd.0011890)
Supplement: S3 Table — MSP1-genotyping results for P. falciparum isolates (p1-p6) used in infections with An. gambiae (An. gam), An. coluzzii (An. col), and/or VK5-collected An. coluzzii (VK5-An. col) (See also Methods). (XLSX) [file pntd.0011890.s007.xlsx]

## Sheet: Sheet1
S3 Table: Additional information on P. falciparum isolates
Parasite Isolate (COI)	MSP1 genotypes identified	Mosquito species infected
		An. gam	An. col	VK5-An. col
p1 (3)	RMMM, KMKM, KMMM	X	X	X
p2 (2)	KKKM, KMKM		X	X
p3 (1-3)	-MMM	X	X	X
p4 (1-3)	-MKM	X		X
p5 (3)	RMMM, KMKM, KMMM	X		X
p6 (2)	KMKM, RMKM	X		X
