# Supplementary material for: Development of circulating isolates of Plasmodium falciparum is accelerated in Anopheles vectors with reduced reproductive output
Source: PLoS Negl Trop Dis. 2024 Jan 11;18(1):e0011890. doi: 10.1371/journal.pntd.0011890 (PMC10807765; doi:10.1371/journal.pntd.0011890)
Supplement: S4 Table — Effect of egg development (eggs vs no eggs), oocyst number, and their interactions on oocyst size. In this model, egg development and oocyst number were considered as fixed effects whereas parasite isolate, mosquito generation, and mosquito ID were set as random effects. Significant effects are in bold. (XLSX) [file pntd.0011890.s008.xlsx]

## Sheet: Sheet1
S4 Table: Full-factor GLMM Output for VK5 An. coluzzii.
	Chisq	Df	Pr(>Chisq)
Egg_development	15.5	1	<0.001
log(oocyst_number + 1)	0.64	1	0.425
log(egg_development + 1):log(oocyst_number + 1)	0.11	1	0.74
